# Supplementary material for: Comprehensive exploration of the involvement of cuproptosis in tumorigenesis and progression of neuroblastoma
Source: BMC Genomics. 2023 Nov 27;24:715. doi: 10.1186/s12864-023-09699-2 (PMC10680286; doi:10.1186/s12864-023-09699-2)
Supplement: Supplementary file 2 — Supplementary Material 2 [file 12864_2023_9699_MOESM2_ESM.xlsx]

## Sheet: Title
Supplemetary Table 1
Basic information of the 10 CUGs acquired from NCBI
Official Symbol	Official Symbol	Official Symbol	Official Symbol	Official Symbol	Official Symbol	Official Symbol	Official Symbol	Official Symbol	Official Symbol
PDHA1provided by HGNC	FDX1provided by HGNC	LIASprovided by HGNC	LIPT1provided by HGNC	DLDprovided by HGNC	PDHBprovided by HGNC	DLATprovided by HGNC	GLSprovided by HGNC	MTF1provided by HGNC	CDKN2Aprovided by HGNC
Official Full Name	Official Full Name	Official Full Name	Official Full Name	Official Full Name	Official Full Name	Official Full Name	Official Full Name	Official Full Name	Official Full Name
pyruvate dehydrogenase E1 subunit alpha 1provided by HGNC	ferredoxin 1provided by HGNC	lipoic acid synthetaseprovided by HGNC	lipoyltransferase 1provided by HGNC	dihydrolipoamide dehydrogenaseprovided by HGNC	pyruvate dehydrogenase E1 subunit betaprovided by HGNC	dihydrolipoamide S-acetyltransferaseprovided by HGNC	glutaminaseprovided by HGNC	metal regulatory transcription factor 1provided by HGNC	cyclin dependent kinase inhibitor 2Aprovided by HGNC
Primary source	Primary source	Primary source	Primary source	Primary source	Primary source	Primary source	Primary source	Primary source	Primary source
HGNC:HGNC:8806	HGNC:HGNC:3638	HGNC:HGNC:16429	HGNC:HGNC:29569	HGNC:HGNC:2898	HGNC:HGNC:8808	HGNC:HGNC:2896	HGNC:HGNC:4331	HGNC:HGNC:7428	HGNC:HGNC:1787
See related	See related	See related	See related	See related	See related	See related	See related	See related	See related
Ensembl:ENSG00000131828 MIM:300502; AllianceGenome:HGNC:8806	Ensembl:ENSG00000137714 MIM:103260; AllianceGenome:HGNC:3638	Ensembl:ENSG00000121897 MIM:607031; AllianceGenome:HGNC:16429	Ensembl:ENSG00000144182 MIM:610284; AllianceGenome:HGNC:29569	Ensembl:ENSG00000091140 MIM:238331; AllianceGenome:HGNC:2898	Ensembl:ENSG00000168291 MIM:179060; AllianceGenome:HGNC:8808	Ensembl:ENSG00000150768 MIM:608770; AllianceGenome:HGNC:2896	Ensembl:ENSG00000115419 MIM:138280; AllianceGenome:HGNC:4331	Ensembl:ENSG00000188786 MIM:600172; AllianceGenome:HGNC:7428	Ensembl:ENSG00000147889 MIM:600160; AllianceGenome:HGNC:1787
Gene type	Gene type	Gene type	Gene type	Gene type	Gene type	Gene type	Gene type	Gene type	Gene type
protein coding	protein coding	protein coding	protein coding	protein coding	protein coding	protein coding	protein coding	protein coding	protein coding
RefSeq status	RefSeq status	RefSeq status	RefSeq status	RefSeq status	RefSeq status	RefSeq status	RefSeq status	RefSeq status	RefSeq status
REVIEWED	REVIEWED	REVIEWED	REVIEWED	REVIEWED	REVIEWED	REVIEWED	REVIEWED	REVIEWED	REVIEWED
Organism	Organism	Organism	Organism	Organism	Organism	Organism	Organism	Organism	Organism
Homo sapiens	Homo sapiens	Homo sapiens	Homo sapiens	Homo sapiens	Homo sapiens	Homo sapiens	Homo sapiens	Homo sapiens	Homo sapiens
Lineage	Lineage	Lineage	Lineage	Lineage	Lineage	Lineage	Lineage	Lineage	Lineage
Eukaryota; Metazoa; Chordata; Craniata; Vertebrata; Euteleostomi; Mammalia; Eutheria; Euarchontoglires; Primates; Haplorrhini; Catarrhini; Hominidae; Homo	Eukaryota; Metazoa; Chordata; Craniata; Vertebrata; Euteleostomi; Mammalia; Eutheria; Euarchontoglires; Primates; Haplorrhini; Catarrhini; Hominidae; Homo	Eukaryota; Metazoa; Chordata; Craniata; Vertebrata; Euteleostomi; Mammalia; Eutheria; Euarchontoglires; Primates; Haplorrhini; Catarrhini; Hominidae; Homo	Eukaryota; Metazoa; Chordata; Craniata; Vertebrata; Euteleostomi; Mammalia; Eutheria; Euarchontoglires; Primates; Haplorrhini; Catarrhini; Hominidae; Homo	Eukaryota; Metazoa; Chordata; Craniata; Vertebrata; Euteleostomi; Mammalia; Eutheria; Euarchontoglires; Primates; Haplorrhini; Catarrhini; Hominidae; Homo	Eukaryota; Metazoa; Chordata; Craniata; Vertebrata; Euteleostomi; Mammalia; Eutheria; Euarchontoglires; Primates; Haplorrhini; Catarrhini; Hominidae; Homo	Eukaryota; Metazoa; Chordata; Craniata; Vertebrata; Euteleostomi; Mammalia; Eutheria; Euarchontoglires; Primates; Haplorrhini; Catarrhini; Hominidae; Homo	Eukaryota; Metazoa; Chordata; Craniata; Vertebrata; Euteleostomi; Mammalia; Eutheria; Euarchontoglires; Primates; Haplorrhini; Catarrhini; Hominidae; Homo	Eukaryota; Metazoa; Chordata; Craniata; Vertebrata; Euteleostomi; Mammalia; Eutheria; Euarchontoglires; Primates; Haplorrhini; Catarrhini; Hominidae; Homo	Eukaryota; Metazoa; Chordata; Craniata; Vertebrata; Euteleostomi; Mammalia; Eutheria; Euarchontoglires; Primates; Haplorrhini; Catarrhini; Hominidae; Homo
Also known as	Also known as	Also known as	Also known as	Also known as	Also known as	Also known as	Also known as	Also known as	Also known as
PDHA; PDHAD; PHE1A; E1alpha; PDHCE1A	ADX; FDX; LOH11CR1D	LS; LAS; LIP1; PDHLD; HGCLAS; HUSSY-01	LIPT1D	E3; LAD; DLDD; DLDH; GCSL; PHE3; OGDC-E3	PDHBD; PHE1B; E1beta; PDHE1B; PDHE1-B	E2; PBC; DLTA; PDCE2; PDC-E2	GAC; GAM; KGA; GLS1; AAD20; DEE71; GDPAG; CASGID; EIEE71	ZRF; MTF-1	ARF; MLM; P14; P16; P19; CMM2; INK4; MTS1; TP16; CDK4I; CDKN2; INK4A; MTS-1; P14ARF; P19ARF; P16INK4; P16INK4A; P16-INK4A
Summary	Summary	Summary	Summary	Summary	Summary	Summary	Summary	Summary	Summary
The pyruvate dehydrogenase (PDH) complex is a nuclear-encoded mitochondrial multienzyme complex that catalyzes the overall conversion of pyruvate to acetyl-CoA and CO(2), and provides the primary link between glycolysis and the tricarboxylic acid (TCA) cycle. The PDH complex is composed of multiple copies of three enzymatic components: pyruvate dehydrogenase (E1), dihydrolipoamide acetyltransfera…	This gene encodes a small iron-sulfur protein that transfers electrons from NADPH through ferredoxin reductase to mitochondrial cytochrome P450, involved in steroid, vitamin D, and bile acid metabolism. Pseudogenes of this functional gene are found on chromosomes 20 and 21. [provided by RefSeq, Aug 2011]	The protein encoded by this gene belongs to the biotin and lipoic acid synthetases family. Localized in the mitochondrion, this iron-sulfur enzyme catalyzes the final step in the de novo pathway for the biosynthesis of lipoic acid, a potent antioxidant. The deficient expression of this enzyme has been linked to conditions such as diabetes, atherosclerosis and neonatal-onset epilepsy. Alternative …	The process of transferring lipoic acid to proteins is a two-step process. The first step is the activation of lipoic acid by lipoate-activating enzyme to form lipoyl-AMP. For the second step, the protein encoded by this gene transfers the lipoyl moiety to apoproteins. Alternative splicing results in multiple transcript variants. A related pseudogene has been identified on chromosome 13. Read-thr…	This gene encodes a member of the class-I pyridine nucleotide-disulfide oxidoreductase family. The encoded protein has been identified as a moonlighting protein based on its ability to perform mechanistically distinct functions. In homodimeric form, the encoded protein functions as a dehydrogenase and is found in several multi-enzyme complexes that regulate energy metabolism. However, as a monome…	The pyruvate dehydrogenase (PDH) complex is a nuclear-encoded mitochondrial multienzyme complex that catalyzes the overall conversion of pyruvate to acetyl-CoA and carbon dioxide, and provides the primary link between glycolysis and the tricarboxylic acid (TCA) cycle. The PDH complex is composed of multiple copies of three enzymatic components: pyruvate dehydrogenase (E1), dihydrolipoamide acetyl…	This gene encodes component E2 of the multi-enzyme pyruvate dehydrogenase complex (PDC). PDC resides in the inner mitochondrial membrane and catalyzes the conversion of pyruvate to acetyl coenzyme A. The protein product of this gene, dihydrolipoamide acetyltransferase, accepts acetyl groups formed by the oxidative decarboxylation of pyruvate and transfers them to coenzyme A. Dihydrolipoamide acet…	This gene encodes the K-type mitochondrial glutaminase. The encoded protein is an phosphate-activated amidohydrolase that catalyzes the hydrolysis of glutamine to glutamate and ammonia. This protein is primarily expressed in the brain and kidney plays an essential role in generating energy for metabolism, synthesizing the brain neurotransmitter glutamate and maintaining acid-base balance in the k…	This gene encodes a transcription factor that induces expression of metallothioneins and other genes involved in metal homeostasis in response to heavy metals such as cadmium, zinc, copper, and silver. The protein is a nucleocytoplasmic shuttling protein that accumulates in the nucleus upon heavy metal exposure and binds to promoters containing a metal-responsive element (MRE). [provided by RefSe…	This gene generates several transcript variants which differ in their first exons. At least three alternatively spliced variants encoding distinct proteins have been reported, two of which encode structurally related isoforms known to function as inhibitors of CDK4 kinase. The remaining transcript includes an alternate first exon located 20 Kb upstream of the remainder of the gene; this transcrip…
Expression	Expression	Expression	Expression	Expression	Expression	Expression	Expression	Expression	Expression
Ubiquitous expression in heart (RPKM 64.2), fat (RPKM 35.1) and 25 other tissues	Biased expression in adrenal (RPKM 178.6), kidney (RPKM 13.5) and 5 other tissues	Ubiquitous expression in testis (RPKM 5.3), ovary (RPKM 4.0) and 25 other tissues	Ubiquitous expression in testis (RPKM 4.4), thyroid (RPKM 4.3) and 25 other tissues	Ubiquitous expression in heart (RPKM 53.0), fat (RPKM 39.4) and 25 other tissues	Ubiquitous expression in heart (RPKM 60.3), kidney (RPKM 43.5) and 25 other tissues	Ubiquitous expression in heart (RPKM 30.4), fat (RPKM 17.2) and 24 other tissues	Broad expression in kidney (RPKM 48.0), small intestine (RPKM 21.8) and 22 other tissues	Ubiquitous expression in bone marrow (RPKM 7.9), testis (RPKM 4.9) and 25 other tissues	Low expression observed in reference dataset
